# Supplementary material for: Longitudinal Study of Circulating Biomarkers in Patients with Resectable Pancreatic Ductal Adenocarcinoma
Source: Biosensors (Basel). 2022 Mar 30;12(4):206. doi: 10.3390/bios12040206 (PMC9028387; doi:10.3390/bios12040206)
Supplement: Supplementary file 1 [file biosensors-12-00206-s001.zip]

Archive with 1 entries (1 files):
- biosensors-1604585-supplementary.pdf
